# Supplementary material for: Phosphate availability modulates elemental homeostasis in rainbow trout hepatocytes: compositional ionomics illuminates system-wide adjustments
Source: Metallomics. 2026 Jun 12;18(1):mfag022. doi: 10.1093/mtomcs/mfag022 (PMC13321119; doi:10.1093/mtomcs/mfag022)
Supplement: mfag022_Supplemental_Files [file mfag022_supplemental_files.zip]

Archive with 2 entries (2 files):
- Supplementary Material Combined data.xlsx
- Supplementary Materials - Tables and Figures.docx
