# Supplementary material for: Phosphate availability modulates elemental homeostasis in rainbow trout hepatocytes: compositional ionomics illuminates system-wide adjustments
Source: Metallomics. 2026 Jun 12;18(1):mfag022. doi: 10.1093/mtomcs/mfag022 (PMC13321119; doi:10.1093/mtomcs/mfag022)
Supplement: mfag022_Supplemental_Files [file mfag022_supplemental_files.zip › Supplementary Material Combined data.xlsx]

## Sheet: Ionome
	Sample ID	Phase	Day	Treatment	Replicate	Ca ug/L	K ug/L	Mg ug/L	Na ug/L	P ug/L	S ug/L	Cu ug/L	Zn ug/L	Fe ug/L	Mn ug/L	Ni ug/L	Cr ug/L	Co ug/L	Ni ug/L	Sr ug/L	Mo ug/L
1Media	T0 P100-1	Culture medium	0	P100	1	63654.1	314707	101398	3.91176e+06	65674.9	104524
2M	T0 P10-1	Culture medium	0	P10	1	65537.5	284779	97694.5	3.72708e+06	12487.4	241707
3M	T0 P0-1	Culture medium	0	P0	1	64473	275091	96695.4	3.85153e+06	5904.36	253160
4M	T3 P100-1	Culture medium	3	P100	1	69253.9	253133	115595	4.11096e+06	61944	116887
5M	T3 P100-2	Culture medium	3	P100	2	69149	247240	113382	4.07126e+06	67170.4	114759
6M	T3 P100-3	Culture medium	3	P100	3	68064.1	247850	114257	4.09196e+06	65519.5	113708
7M	T3 P10-1	Culture medium	3	P10	1	71136.8	246997	109328	3.98791e+06	10360.4	249247
8M	T3 P10-2	Culture medium	3	P10	2	71295.7	245024	108875	4.00976e+06	10034.3	246195
9M	T3 P10-3	Culture medium	3	P10	3	71607.6	246885	108825	3.97056e+06	12633.6	252138
10M	T3 P0-1	Culture medium	3	P0	1	74684.3	248606	113563	4.09011e+06	5287.58	270419
11M	T3 P0-2	Culture medium	3	P0	2	69650.2	238360	108126	3.93993e+06	6048.83	259156
12M	T3 P0-3	Culture medium	3	P0	3	65839.1	224626	103776	3.73179e+06	6255.36	246068
13M	T6 P100-1	Culture medium	6	P100	1	63212.8	239325	102887	3.76148e+06	55048.8	103609
14M	T6 P100-2	Culture medium	6	P100	2	65438.5	252659	107676	3.85851e+06	61327.1	107291
15M	T6 P100-3	Culture medium	6	P100	3	67960.6	262152	110268	4.04994e+06	61960.5	110199
16M	T6 P10-1	Culture medium	6	P10	1	68107.4	233201	103905	3.79574e+06	9045.65	239121
17M	T6 P10-2	Culture medium	6	P10	2	58132.6	192801	87261.7	3.21217e+06	10939	207498
18M	T6 P10-3	Culture medium	6	P10	3	69744.8	236651	106585	3.87093e+06	6623.92	246691
19M	T6 P0-1	Culture medium	6	P0	1	65474	220125	102206	3.67436e+06	2535.24	245098
20M	T6 P0-2	Culture medium	6	P0	2	64241.8	215141	100558	3.58789e+06	4278.21	239110
21M	T6 P0-3	Culture medium	6	P0	3	66520.8	225532	103404	3.75399e+06	3687.59	248634
FBSM	5%FBS	Culture medium		FBS		6401.19	14543.2	1369.75	128140	4771.94	23540.1
FBSM	5%FBS	Culture medium		FBS		6616.67	14813.5	1390.9	127884	5578.5	23515.4
1 Cells	T0-1	Cells	0	Baseline	1	936.198	3303.64	206.48		1013.3	808.644	4.0478	40.9258	15.9541	0.629213	1.55299	1.76146	0.0426917	1.55299	1.00485	2.6811
2 C	T0-2	Cells	0	Baseline	2	1042.33	3149.2	204.068		1191.19	789.418	2.65505	31.2703	12.7228	0.457699	1.61324	1.55752	0.0279137	1.61324	0.681044	1.243
3 C	T0-3	Cells	0	Baseline	3	1087.36	3440.59	211.103		1220.78	891.807	4.63537	37.6735	12.8781	2.33496	2.72546	1.72317	0.669033	2.72546	1.85098	2.64734
4 C	T3 P100-1	Cells	3	P100	1	2439.11	9625.01	1476.09		1417.52	6070.97	3.26723	28.6341	28.4399	1.35705	1.69931	1.60479	0.15341	1.69931	1.14968	1.29596
5 C	T3 P100-2	Cells	3	P100	2	2524.73	8068.41	1491.03		1436.77	4933.13	2.50383	42.4455	6.95193	0.558796	1.31774	1.47977	0.0211112	1.31774	0.819035	0.557474
6 C	T3 P100-3	Cells	3	P100	3	2583.01	8564.05	1856.74		1678.81	5515.6	3.82929	40.9022	11.8841	0.631226	1.46214	1.6212	0.0187655	1.46214	0.946099	0.741364
7 C	T3 P10-1	Cells	3	P10	1	1826.06	7377.7	1216.78		2782.63	4538.19	3.64642	39.6466	16.5699	0.594508	1.48127	1.57588	0.030494	1.48127	0.808105	0.487061
8 C	T3 P10-2	Cells	3	P10	2	4092.35	6943.25	1173.95		2129.66	4188.86	1.67616	21.3543	12.2273	0.655369	1.09588	1.41179	0.0164198	1.09588	0.812545	0.373586
9 C	T3 P10-3	Cells	3	P10	3	3110.26	7462.04	1481.34		2302.02	4521.48	3.17489	29.4411	16.3573	0.927989	1.36078	1.65792	0.0438645	1.36078	0.81767	1.19703
10 C	T3 P0-1	Cells	3	P0	1	2900.93	7253.14	1377.34		1551.85	4434.06	3.24579	32.9098	24.8368	0.659393	1.3646	1.50321	0.023926	1.3646	0.820402	0.331688
11 C	T3 P0-2	Cells	3	P0	2	2844.08	8189.9	1582.99		2285.4	5235.19	1.43009	25.4276	8.87969	0.566341	1.14943	1.61846	0.0129013	1.14943	0.846018	0.330524
12 C	T3 P0-3	Cells	3	P0	3	2809.34	6894.87	1100.29		1762.49	3899.82	2.30245	29.1878	8.82932	0.606077	1.27088	1.54033	0.0222841	1.27088	0.732619	0.382315
13 C	T6 P100-1	Cells	6	P100	1	3010.67	13475.9	2911.34		3360.16	8161.74	6.63582	106.003	52.2549	2.92707	2.57053	2.12716	0.0440991	2.57053	2.27255	0.771625
14 C	T6 P100-2	Cells	6	P100	2	2903.23	12430.9	2599.79		3396.54	7647.8	7.72841	76.3025	52.6573	2.75552	2.57723	2.15216	0.038704	2.57723	2.05527	0.842039
15 C	T6 P100-3	Cells	6	P100	3	2926.21	14384.3	2225.26		2515.54	8442.63	6.47325	74.3938	57.215	2.92305	2.62122	2.34127	0.0424571	2.62122	2.34327	0.704702
16 C	T6 P10-1	Cells	6	P10	1	3582.34	12979.4	2650.87		2689.76	8495.8	6.85329	78.0907	54.8489	2.94519	2.51028	2.50068	0.112128	2.51028	2.35351	0.671531
17 C	T6 P10-2	Cells	6	P10	2	3699.18	12190.3	2201.79		2803.38	6937.95	7.26065	68.5066	54.3876	2.90695	2.71781	2.22522	0.0424571	2.71781	2.2722	0.710521
18 C	T6 P10-3	Cells	6	P10	3	2645.41	12252.1	2858.41		3315.68	8607.28	7.28974	73.6512	56.9209	3.12982	2.83736	2.51552	0.0417533	2.83736	2.47308	0.668622
19 C	T6 P0-1	Cells	6	P0	1	3113.75	11713.2	2737.93		1958.67	8271.67	6.95696	86.7629	58.0675	2.95022	2.59348	2.31548	0.0403459	2.59348	2.36854	0.715177
20 C	T6 P0-2	Cells	6	P0	2	3250.77	12376.5	2815.64		2675.02	8549.04	6.97912	89.1707	56.1766	3.12378	2.83353	2.2807	0.0504325	2.83353	2.52057	0.765805
21 C	T6 P0-3	Cells	6	P0	3	2940.07	11526	2766.46		3154.69	7488.47	6.89475	70.5057	53.9259	2.77313	2.59635	2.19318	0.0584079	2.59635	2.23735	3.20725

## Sheet: Met act & Mem Int
Trial	Day	Treatment	AB (% Cntrl)	CFDA (% Cntrl)	Cells
1	1	P100	109.091	106.439	9591
1	2	P100	103.993	103.521	9093
1	3	P100	104.64	88.4201	10233
1	4	P100	107.217	107.606	11916
1	5	P100	98.2102	102.304	12037
1	6	P100	100.175	105.438
1	7	P100	99.443	99.2704	14253
1	1	P10	113.974	96.5383	6866
1	2	P10	107.6	93.1525	7051
1	3	P10	102.589	80.8693	7274
1	4	P10	109.496	124.65	9968
1	5	P10	101.051	110.269	10652
1	6	P10	102.622	120.083	11867
1	7	P10	116.63	104.499	13010
1	1	P0	129.085	93.3863	5709
1	2	P0	117.604	83.7532	5666
1	3	P0	118.621	80.9327	5580
1	4	P0	100.639	101.338	7089
1	5	P0	112.24	89.5041	7349
1	6	P0	109.484	103.9	8639.16
1	7	P0	78.8192	34.2656	9787
2	1	P100	88.1679	90.625	3756
2	2	P100	86.087	82.2828	3097
2	3	P100	73.2558	59.9259	2096
2	4	P100	66.3194	55.7606	4228
2	5	P100	71.6435	52.7187	4030
2	6	P100	74.3326	60.1031
2	7	P100	86.8608	69.8384	6476
2	1	P10	110.496	71.5074	2816
2	2	P10	126.522	64.6508	2574
2	3	P10	97.6744	47.57	1421
2	4	P10	87.5	43.5123	3292
2	5	P10	81.1343	35.4019	3261
2	6	P10	80.5061	45.2577
2	7	P10	88.9205	67.1794	5945
2	1	P0	139.408	49.3566	2010
2	2	P0	153.913	60.0511	2101
2	3	P0	121.512	43.1219	1383
2	4	P0	108.681	41.387	2695
2	5	P0	90.0463	37.2931	2684
2	6	P0	89.3493	42.6289
2	7	P0	89.0625	51.4599	4069
3	1	P100	92.8988	74.5845
3	2	P100	74.5673	56.547	5310
3	3	P100	70.2593	54.7907	5615
3	4	P100	70.6317	54.3142	5223
3	5	P100	82.4551	62.9549	5950
3	6	P100	75.3906	84.2803	8092
3	7	P100	79.668	81.1691	11539
3	1	P10	92.8988	16.0388
3	2	P10	79.1827	91.3939	7857
3	3	P10	75.8509	105.071	7700
3	4	P10	79.4299	79.2035	9467
3	5	P10	83.2145	93.5009	8726
3	6	P10	77.5608	89.3939	9593
3	7	P10	81.0907	109.762	11250
3	1	P0	101.946	22.7285
3	2	P0	87.3317	85.6917	7308
3	3	P0	83.1442	105.248	7074
3	4	P0	86.2592	76.3274	8700
3	5	P0	85.9066	96.3605	8944
3	6	P0	76.1719	90.8712	9277
3	7	P0	93.4055	95.2056	11432

## Sheet: Protein
Sample ID	Treatment	Day	µg prot/inset
T0-1	C	0	9.78982
T0-2	C	0	11.2617
T0-3	C	0	10.9976
T3 P100-1	P100	3	17.1647
T3 P100-2	P100	3	13.8069
T3 P100-3	P100	3	19.6563
T3 P10-1	P10	3	16.8112
T3 P10-2	P10	3	16.2811
T3 P10-3	P10	3	16.988
T3 P0-1	P0	3	14.8673
T3 P0-2	P0	3	16.6345
T3 P0-3	P0	3	15.7509
T6 P100-1	P100	6	35.721
T6 P100-2	P100	6	32.7166
T6 P100-3	P100	6	38.1952
T6 P10-1	P10	6	38.1952
T6 P10-2	P10	6	32.3632
T6 P10-3	P10	6	30.2425
T6 P0-1	P0	6	29.3588
T6 P0-2	P0	6	28.113
T6 P0-3	P0	6	30.0657

## Sheet: Growth
Trial	Treatment	Day	Cells
1	P100	1	9400
1	P100	1	9948
1	P100	1	10353
1	P100	1	8664
1	P100	2	8933
1	P100	2	9378
1	P100	2	9836
1	P100	2	8224
1	P100	3	9850
1	P100	3	10486
1	P100	3	11334
1	P100	3	9263
1	P100	4	10462
1	P100	4	12221
1	P100	4	13265
1	P100	4	11717
1	P100	5	9978
1	P100	5	12396
1	P100	5	13850
1	P100	5	11923
1	P100	6
1	P100	6
1	P100	6
1	P100	6
1	P100	7	12817
1	P100	7	14698
1	P100	7	15034
1	P100	7	14464
1	P100	8
1	P100	8
1	P100	8
1	P100	8
1	P10	1	5948
1	P10	1	7647
1	P10	1	7630
1	P10	1	6238
1	P10	2	6195
1	P10	2	7752
1	P10	2	7841
1	P10	2	6414
1	P10	3	6461
1	P10	3	8473
1	P10	3	7788
1	P10	3	6372
1	P10	4	9370
1	P10	4	10999
1	P10	4	10305
1	P10	4	9199
1	P10	5	9497
1	P10	5	11541
1	P10	5	11572
1	P10	5	9998
1	P10	6
1	P10	6
1	P10	6
1	P10	6
1	P10	7	12653
1	P10	7	13415
1	P10	7	13556
1	P10	7	12416
1	P10	8
1	P10	8
1	P10	8
1	P10	8
1	P0	1	5276
1	P0	1	6182
1	P0	1	6007
1	P0	1	5369
1	P0	2	5059
1	P0	2	6336
1	P0	2	5943
1	P0	2	5325
1	P0	3	5062
1	P0	3	6216
1	P0	3	5931
1	P0	3	5112
1	P0	4	7232
1	P0	4	7456
1	P0	4	6989
1	P0	4	6679
1	P0	5	6896
1	P0	5	7950
1	P0	5	7447
1	P0	5	7101
1	P0	6
1	P0	6
1	P0	6
1	P0	6
1	P0	7	9371
1	P0	7	10478
1	P0	7	9934
1	P0	7	9365
1	P0	8
1	P0	8
1	P0	8
1	P0	8
2	P100	1	3249
2	P100	1	3936
2	P100	1	4129
2	P100	1	3709
2	P100	2	2860
2	P100	2	3415
2	P100	2	3250
2	P100	2	2861
2	P100	3	1957
2	P100	3	2204
2	P100	3	2291
2	P100	3	1931
2	P100	4	3898
2	P100	4	4806
2	P100	4	4679
2	P100	4	3528
2	P100	5	3789
2	P100	5	4434
2	P100	5	4332
2	P100	5	3564
2	P100	6
2	P100	6
2	P100	6
2	P100	6
2	P100	7	6065
2	P100	7	7080
2	P100	7	6827
2	P100	7	5931
2	P100	8	6879
2	P100	8	8148
2	P100	8	8208
2	P100	8	7048
2	P10	1	2643
2	P10	1	3110
2	P10	1	2831
2	P10	1	2681
2	P10	2	2401
2	P10	2	2751
2	P10	2	2676
2	P10	2	2468
2	P10	3	1596
2	P10	3	1607
2	P10	3	1237
2	P10	3	1244
2	P10	4	3090
2	P10	4	3679
2	P10	4	3551
2	P10	4	2846
2	P10	5	3140
2	P10	5	3725
2	P10	5	3206
2	P10	5	2974
2	P10	6
2	P10	6
2	P10	6
2	P10	6
2	P10	7	4780
2	P10	7	5247
2	P10	7	5193
2	P10	7	4560
2	P10	8	5588
2	P10	8	7148
2	P10	8	7112
2	P10	8	6324
2	P0	1	2070
2	P0	1	1643
2	P0	1	1731
2	P0	1	2597
2	P0	2	1959
2	P0	2	1971
2	P0	2	2000
2	P0	2	2475
2	P0	3	1464
2	P0	3	1329
2	P0	3	1157
2	P0	3	1582
2	P0	4	2552
2	P0	4	2814
2	P0	4	2662
2	P0	4	2750
2	P0	5	2780
2	P0	5	2597
2	P0	5	2711
2	P0	5	2649
2	P0	6
2	P0	6
2	P0	6
2	P0	6
2	P0	7	4301
2	P0	7	3939
2	P0	7	3552
2	P0	7	4485
2	P0	8	4554
2	P0	8	4847
2	P0	8	4465
2	P0	8	5025
3	P100	1
3	P100	1
3	P100	1
3	P100	1
3	P100	2	5711
3	P100	2	5605
3	P100	2	5228
3	P100	2	4694
3	P100	3	4620
3	P100	3	5718
3	P100	3	6127
3	P100	3	5993
3	P100	4	5142
3	P100	4	5336
3	P100	4	5406
3	P100	4	5006
3	P100	5	5005
3	P100	5	6274
3	P100	5	6986
3	P100	5	5535
3	P100	6	7603
3	P100	6	8049
3	P100	6	8944
3	P100	6	7770
3	P100	7	10571
3	P100	7	12798
3	P100	7	12624
3	P100	7	10162
3	P100	8	15134
3	P100	8	14112
3	P100	8	13892
3	P100	8	12016
3	P10	1
3	P10	1
3	P10	1
3	P10	1
3	P10	2	8071
3	P10	2	7938
3	P10	2	8107
3	P10	2	7312
3	P10	3	7821
3	P10	3	8029
3	P10	3	8032
3	P10	3	6919
3	P10	4	9609
3	P10	4	10094
3	P10	4	9549
3	P10	4	8615
3	P10	5	7276
3	P10	5	9490
3	P10	5	9763
3	P10	5	8373
3	P10	6	8975
3	P10	6	9963
3	P10	6	9963
3	P10	6	9472
3	P10	7	10483
3	P10	7	12077
3	P10	7	12138
3	P10	7	10303
3	P10	8	14091
3	P10	8	14185
3	P10	8	13822
3	P10	8	12058
3	P0	1
3	P0	1
3	P0	1
3	P0	1
3	P0	2	7651
3	P0	2	7236
3	P0	2	7247
3	P0	2	7096
3	P0	3	7288
3	P0	3	7456
3	P0	3	6973
3	P0	3	6578
3	P0	4	8911
3	P0	4	9316
3	P0	4	8628
3	P0	4	7944
3	P0	5	8983
3	P0	5	9215
3	P0	5	8663
3	P0	5	8914
3	P0	6	9449
3	P0	6	9437
3	P0	6	9044
3	P0	6	9178
3	P0	7	12062
3	P0	7	11613
3	P0	7	10958
3	P0	7	11093
3	P0	8	13772
3	P0	8	13610
3	P0	8	13165
3	P0	8	12195
